# Supplementary material for: The Need for the Closer Monitoring of Novel Drugs in MS: A Siponimod Retrospective Cohort Study (Realhes Study)
Source: J Clin Med. 2023 Oct 11;12(20):6471. doi: 10.3390/jcm12206471 (PMC10607533; doi:10.3390/jcm12206471)
Supplement: Supplementary file 1 [file jcm-12-06471-s001.zip]

Archive with 1 entries (1 files):
- jcm-2626131-supplementary.pdf
